# Supplementary material for: Genomic and Conventional Inbreeding Coefficient Estimation Using Different Estimator Models in Korean Duroc, Landrace, and Yorkshire Breeds Using 70K Porcine SNP BeadChip
Source: Animals (Basel). 2024 Sep 9;14(17):2621. doi: 10.3390/ani14172621 (PMC11394220; doi:10.3390/ani14172621)
Supplement: Supplementary file 1 [file animals-14-02621-s001.zip]

Archive with 1 entries (1 files):
- animals-3164216-supplementary.pdf
